# Supplementary material for: Structures of Mature and Urea-Treated Empty Bacteriophage T5: Insights into Siphophage Infection and DNA Ejection
Source: Int J Mol Sci. 2024 Aug 3;25(15):8479. doi: 10.3390/ijms25158479 (PMC11313276; doi:10.3390/ijms25158479)
Supplement: Supplementary file 1 [file ijms-25-08479-s001.zip]

Archive with 1 entries (1 files):
- ijms-3108018-supplementary.pdf
